# Supplementary material for: Conjugation of Hypericin to Gold Nanoparticles for Enhancement of Photodynamic Therapy in MCF-7 Breast Cancer Cells
Source: Pharmaceutics. 2022 Oct 18;14(10):2212. doi: 10.3390/pharmaceutics14102212 (PMC9611363; doi:10.3390/pharmaceutics14102212)
Supplement: Supplementary file 1 [file pharmaceutics-14-02212-s001.zip]

Archive with 1 entries (1 files):
- pharmaceutics-1923110-supplementary.pdf
